# Supplementary material for: PSOLA: A Heuristic Land-Use Allocation Model Using Patch-Level Operations and Knowledge-Informed Rules
Source: PLoS One. 2016 Jun 20;11(6):e0157728. doi: 10.1371/journal.pone.0157728 (PMC4913917; doi:10.1371/journal.pone.0157728)
Supplement: S1 Code — The source code is also available on http://jingsam.github.io/PSOLA/. (ZIP) [file pone.0157728.s001.zip]

Archive with 78 entries (71 files):
- PSOLA-master/
- PSOLA-master/.gitignore
- PSOLA-master/LICENSE.md
- PSOLA-master/README.md
- PSOLA-master/example/
- PSOLA-master/example/gq/
- PSOLA-master/example/gq/config.xml
- PSOLA-master/example/gq/data/
- PSOLA-master/example/gq/data/DEM.tfw
- PSOLA-master/example/gq/data/DEM.tif
- PSOLA-master/example/gq/data/DEM.tif.aux.xml
- PSOLA-master/example/gq/data/DEM.tif.vat.cpg
- PSOLA-master/example/gq/data/DEM.tif.vat.dbf
- PSOLA-master/example/gq/data/DLTB.tfw
- PSOLA-master/example/gq/data/DLTB.tif
- PSOLA-master/example/gq/data/DLTB.tif.aux.xml
- PSOLA-master/example/gq/data/DLTB.tif.ovr
- PSOLA-master/example/gq/data/DLTB.tif.vat.dbf
- PSOLA-master/example/gq/data/GDSYX.tfw
- PSOLA-master/example/gq/data/GDSYX.tif
- PSOLA-master/example/gq/data/GDSYX.tif.aux.xml
- PSOLA-master/example/gq/data/JSSYX.tfw
- PSOLA-master/example/gq/data/JSSYX.tif
- PSOLA-master/example/gq/data/JSSYX.tif.aux.xml
- PSOLA-master/example/gq/data/LDSYX.tfw
- PSOLA-master/example/gq/data/LDSYX.tif
- PSOLA-master/example/gq/data/LDSYX.tif.aux.xml
- PSOLA-master/example/gq/data/LDSYX.tif.ovr
- PSOLA-master/example/gq/data/ROAD.tfw
- PSOLA-master/example/gq/data/ROAD.tif
- PSOLA-master/example/gq/data/ROAD.tif.aux.xml
- PSOLA-master/example/gq/data/SLOPE.tfw
- PSOLA-master/example/gq/data/SLOPE.tif
- PSOLA-master/example/gq/data/SLOPE.tif.aux.xml
- PSOLA-master/example/gq/data/SLOPE.tif.vat.cpg
- PSOLA-master/example/gq/data/URBAN.tfw
- PSOLA-master/example/gq/data/URBAN.tif
- PSOLA-master/example/gq/data/URBAN.tif.aux.xml
- PSOLA-master/example/gq/data/URBAN.tif.ovr
- PSOLA-master/example/gq/data/URBAN.tif.vat.dbf
- PSOLA-master/example/gq/data/YDSYX.tfw
- PSOLA-master/example/gq/data/YDSYX.tif
- PSOLA-master/example/gq/data/YDSYX.tif.aux.xml
- PSOLA-master/example/gq/data/YDSYX.tif.ovr
- PSOLA-master/example/gq/fitness.cc
- PSOLA-master/example/gq/initmap.cc
- PSOLA-master/example/gq/main.cc
- PSOLA-master/example/gq/makefile
- PSOLA-master/example/gq/parameter.cc
- PSOLA-master/example/gq/parameter.h
- PSOLA-master/example/gq/transition.cc
- PSOLA-master/rsync.exclude
- PSOLA-master/src/
- PSOLA-master/src/arg/
- PSOLA-master/src/arg/arg_parser.cc
- PSOLA-master/src/arg/arg_parser.h
- PSOLA-master/src/datamap.h
- PSOLA-master/src/default.xml
- PSOLA-master/src/init.cc
- PSOLA-master/src/init.h
- PSOLA-master/src/option.cc
- PSOLA-master/src/option.h
- PSOLA-master/src/planmap.h
- PSOLA-master/src/pso.cc
- PSOLA-master/src/pso.h
- PSOLA-master/src/psola.h
- PSOLA-master/src/random.h
- PSOLA-master/src/raster.cc
- PSOLA-master/src/raster.h
- PSOLA-master/src/rule.cc
- PSOLA-master/src/rule.h
- PSOLA-master/src/stats.cc
- PSOLA-master/src/stats.h
- PSOLA-master/src/tool.cc
- PSOLA-master/src/tool.h
- PSOLA-master/src/xml/
- PSOLA-master/src/xml/tinyxml2.cpp
- PSOLA-master/src/xml/tinyxml2.h
