# Supplementary material for: PSOLA: A Heuristic Land-Use Allocation Model Using Patch-Level Operations and Knowledge-Informed Rules
Source: PLoS One. 2016 Jun 20;11(6):e0157728. doi: 10.1371/journal.pone.0157728 (PMC4913917; doi:10.1371/journal.pone.0157728)
Supplement: S1 Code — The source code is also available on http://jingsam.github.io/PSOLA/. (ZIP) [file pone.0157728.s001.zip › PSOLA-master/example/gq/config.xml]

<?xml version="1.0" encoding="UTF-8"?>
<psola>
    <entry key="population">16</entry>
    <entry key="max">10</entry>
    <entry key="momentum">1.0</entry>
    <entry key="c1">2.0</entry>
    <entry key="c2">2.0</entry>
    <entry key="r1">100</entry>
    <entry key="r2">200</entry>
    <entry key="generation">50</entry>
    <entry key="interval">1</entry>
    <entry key="output">result</entry>
    <entry key="mode">async</entry>

    <entry key="core">0.0</entry>
    <entry key="edge">1.0</entry>
    <entry key="depth-of-edge">1</entry>

    <entry key="arable">29600</entry>
    <entry key="orchard">8960</entry>
    <entry key="forest">10800</entry>
    <entry key="urban">3280</entry>
    <entry key="rural">11264</entry>

    <entry key="social-benefit">0.33</entry>
    <entry key="economic-benefit">0.33</entry>
    <entry key="ecological-benefit">0.33</entry>

    <entry key="seed">0</entry>
    <entry key="land-use-map">data/DLTB.tif</entry>
    <entry key="arable-suit-map">data/GDSYX.tif</entry>
    <entry key="orchard-suit-map">data/YDSYX.tif</entry>
    <entry key="forest-suit-map">data/LDSYX.tif</entry>
    <entry key="construction-suit-map">data/JSSYX.tif</entry>
    <entry key="slope-map">data/SLOPE.tif</entry>
    <entry key="road-map">data/ROAD.tif</entry>
    <entry key="urban-map">data/URBAN.tif</entry>
</psola>
