# Supplementary material for: PSOLA: A Heuristic Land-Use Allocation Model Using Patch-Level Operations and Knowledge-Informed Rules
Source: PLoS One. 2016 Jun 20;11(6):e0157728. doi: 10.1371/journal.pone.0157728 (PMC4913917; doi:10.1371/journal.pone.0157728)
Supplement: S1 Code — The source code is also available on http://jingsam.github.io/PSOLA/. (ZIP) [file pone.0157728.s001.zip › PSOLA-master/example/gq/data/DLTB.tif.aux.xml]

<PAMDataset>
  <Metadata>
    <MDI key="DataType">Generic</MDI>
  </Metadata>
  <Metadata domain="Esri">
    <MDI key="PyramidResamplingType">NEAREST</MDI>
  </Metadata>
  <PAMRasterBand band="1">
    <Histograms>
      <HistItem>
        <HistMin>-0.5</HistMin>
        <HistMax>9.5</HistMax>
        <BucketCount>10</BucketCount>
        <IncludeOutOfRange>1</IncludeOutOfRange>
        <Approximate>0</Approximate>
        <HistCounts>26683|10900|106464|136|2605|13252|1099|1785|2950|381</HistCounts>
      </HistItem>
    </Histograms>
    <GDALRasterAttributeTable>
      <FieldDefn index="0">
        <Name>OID</Name>
        <Type>0</Type>
        <Usage>0</Usage>
      </FieldDefn>
      <FieldDefn index="1">
        <Name>Value</Name>
        <Type>0</Type>
        <Usage>0</Usage>
      </FieldDefn>
      <FieldDefn index="2">
        <Name>Count</Name>
        <Type>1</Type>
        <Usage>0</Usage>
      </FieldDefn>
      <Row index="0">
        <F>0</F>
        <F>0</F>
        <F>26683</F>
      </Row>
      <Row index="1">
        <F>1</F>
        <F>1</F>
        <F>10900</F>
      </Row>
      <Row index="2">
        <F>2</F>
        <F>2</F>
        <F>106464</F>
      </Row>
      <Row index="3">
        <F>3</F>
        <F>3</F>
        <F>136</F>
      </Row>
      <Row index="4">
        <F>4</F>
        <F>4</F>
        <F>2605</F>
      </Row>
      <Row index="5">
        <F>5</F>
        <F>5</F>
        <F>13252</F>
      </Row>
      <Row index="6">
        <F>6</F>
        <F>6</F>
        <F>1099</F>
      </Row>
      <Row index="7">
        <F>7</F>
        <F>7</F>
        <F>1785</F>
      </Row>
      <Row index="8">
        <F>8</F>
        <F>8</F>
        <F>2950</F>
      </Row>
      <Row index="9">
        <F>9</F>
        <F>9</F>
        <F>381</F>
      </Row>
    </GDALRasterAttributeTable>
    <Metadata>
      <MDI key="STATISTICS_MINIMUM">0</MDI>
      <MDI key="STATISTICS_MAXIMUM">9</MDI>
      <MDI key="STATISTICS_MEAN">2.0873597786533</MDI>
      <MDI key="STATISTICS_STDDEV">1.6143245285907</MDI>
      <MDI key="STATISTICS_SKIPFACTORX">1</MDI>
      <MDI key="STATISTICS_SKIPFACTORY">1</MDI>
      <MDI key="STATISTICS_EXCLUDEDVALUES"></MDI>
      <MDI key="STATISTICS_COVARIANCES">2.60604368360966</MDI>
    </Metadata>
  </PAMRasterBand>
</PAMDataset>
