# Supplementary material for: PSOLA: A Heuristic Land-Use Allocation Model Using Patch-Level Operations and Knowledge-Informed Rules
Source: PLoS One. 2016 Jun 20;11(6):e0157728. doi: 10.1371/journal.pone.0157728 (PMC4913917; doi:10.1371/journal.pone.0157728)
Supplement: S1 Code — The source code is also available on http://jingsam.github.io/PSOLA/. (ZIP) [file pone.0157728.s001.zip › PSOLA-master/example/gq/data/ROAD.tif.aux.xml]

<PAMDataset>
  <PAMRasterBand band="1">
    <Histograms>
      <HistItem>
        <HistMin>0</HistMin>
        <HistMax>3842.1999511719</HistMax>
        <BucketCount>256</BucketCount>
        <IncludeOutOfRange>1</IncludeOutOfRange>
        <Approximate>0</Approximate>
        <HistCounts>10623|13832|4640|11230|6638|5724|4758|3002|6694|3674|3303|4729|2652|3103|3420|2928|3122|2501|2858|2077|2175|2128|1485|2629|1778|1745|1549|1399|1998|1519|1347|1455|1006|1249|1135|1158|1032|907|957|849|733|795|520|854|611|562|735|431|624|586|475|573|445|499|558|464|459|459|493|414|387|463|309|428|387|314|404|247|340|342|305|293|278|312|292|266|296|223|310|254|246|289|235|257|239|220|288|215|241|264|202|230|228|225|204|197|216|210|200|193|172|209|165|193|164|149|195|174|158|198|132|193|159|156|168|145|161|164|152|156|133|165|148|155|152|111|170|138|125|160|121|145|144|110|135|110|141|108|116|114|97|118|115|91|121|76|119|101|84|113|90|103|105|79|110|77|101|99|77|105|80|92|97|69|103|91|80|100|67|96|79|87|91|71|87|82|78|84|67|83|72|76|71|73|75|72|68|74|65|69|64|65|71|63|66|64|66|57|60|59|56|55|59|54|56|53|55|50|55|45|51|46|46|44|49|43|45|44|40|45|44|35|40|38|37|40|34|38|34|37|31|33|29|29|29|29|26|26|24|21|23|16|20|16|14|16|14|14|13|10|10|7|7|5|3|0</HistCounts>
      </HistItem>
    </Histograms>
    <Metadata>
      <MDI key="STATISTICS_MINIMUM">0</MDI>
      <MDI key="STATISTICS_MAXIMUM">3842.1999511719</MDI>
      <MDI key="STATISTICS_MEAN">448.01439472534</MDI>
      <MDI key="STATISTICS_STDDEV">638.74883100838</MDI>
      <MDI key="STATISTICS_SKIPFACTORX">1</MDI>
      <MDI key="STATISTICS_SKIPFACTORY">1</MDI>
      <MDI key="STATISTICS_COVARIANCES">408000.069114576</MDI>
    </Metadata>
  </PAMRasterBand>
</PAMDataset>
