# Supplementary material for: PSOLA: A Heuristic Land-Use Allocation Model Using Patch-Level Operations and Knowledge-Informed Rules
Source: PLoS One. 2016 Jun 20;11(6):e0157728. doi: 10.1371/journal.pone.0157728 (PMC4913917; doi:10.1371/journal.pone.0157728)
Supplement: S1 Code — The source code is also available on http://jingsam.github.io/PSOLA/. (ZIP) [file pone.0157728.s001.zip › PSOLA-master/example/gq/data/SLOPE.tif.aux.xml]

<PAMDataset>
  <PAMRasterBand band="1">
    <Histograms>
      <HistItem>
        <HistMin>0</HistMin>
        <HistMax>47.8945198059082</HistMax>
        <BucketCount>256</BucketCount>
        <IncludeOutOfRange>1</IncludeOutOfRange>
        <Approximate>0</Approximate>
        <HistCounts>648|626|1026|1475|2406|2906|2354|2379|2296|2387|2097|1903|1736|1677|1665|1621|1358|1330|1282|1312|1126|1163|1204|1101|1068|1034|1126|1001|991|979|970|920|955|928|885|922|927|869|911|845|870|901|881|807|857|896|897|849|857|848|816|882|893|896|836|904|846|808|838|927|867|888|895|874|808|899|898|895|914|906|885|952|913|829|923|930|879|950|949|960|915|936|848|928|948|937|893|921|876|952|923|913|909|939|1003|929|947|918|975|969|1012|967|962|991|1005|1011|934|1011|943|930|1033|1008|995|1018|967|970|935|988|964|998|929|934|973|967|934|953|938|872|935|892|839|903|894|902|896|827|845|826|790|819|747|763|746|702|722|704|704|664|635|609|612|593|569|579|546|551|515|501|482|458|459|400|378|369|358|361|344|326|347|261|254|239|216|218|224|215|188|183|162|158|144|154|129|113|115|114|83|80|90|67|75|61|54|58|54|48|48|44|29|42|20|34|16|32|24|21|23|21|18|11|16|13|12|12|12|6|16|5|4|4|6|2|5|4|3|4|0|1|2|0|0|0|1|0|0|1|0|0|1|0|2|0|0|1|0|0|0|0|1|0|0|0|0|0|0|1</HistCounts>
      </HistItem>
    </Histograms>
    <Metadata>
      <MDI key="STATISTICS_MINIMUM">0</MDI>
      <MDI key="STATISTICS_MAXIMUM">47.894519805908</MDI>
      <MDI key="STATISTICS_MEAN">14.030159221944</MDI>
      <MDI key="STATISTICS_STDDEV">9.5592366533603</MDI>
      <MDI key="STATISTICS_SKIPFACTORX">1</MDI>
      <MDI key="STATISTICS_SKIPFACTORY">1</MDI>
      <MDI key="STATISTICS_COVARIANCES">91.3790053949465</MDI>
    </Metadata>
  </PAMRasterBand>
</PAMDataset>
