# Supplementary material for: PSOLA: A Heuristic Land-Use Allocation Model Using Patch-Level Operations and Knowledge-Informed Rules
Source: PLoS One. 2016 Jun 20;11(6):e0157728. doi: 10.1371/journal.pone.0157728 (PMC4913917; doi:10.1371/journal.pone.0157728)
Supplement: S1 Code — The source code is also available on http://jingsam.github.io/PSOLA/. (ZIP) [file pone.0157728.s001.zip › PSOLA-master/example/gq/fitness.cc]

#include "../../src/psola.h"
#include "parameter.h"
#include <cstdlib>   // abs()

double PROX_MN_rural(Map<int>& datamap);
double urban(Map<int>& datamap);
double suit_MN(Map<int>& datamap);

void fitness(PlanMap* plan_map)
{
    double w1 = stod(g_option["social-benefit"]);
    double w2 = stod(g_option["economic-benefit"]);
    double w3 = stod(g_option["ecological-benefit"]);

    Map<int> datamap = plan_map->getDataMap();
    double o1 = PROX_MN(datamap, 5);
    double o2 = urban(datamap);
    double o3 = CAI_MN(datamap, 2, 4);
    double fitness = w1 * o1 + w2 * o2 + w3 *o3;

    plan_map->stats["social-benefit"] = o1;
    plan_map->stats["economic-benefit"] = o2;
    plan_map->stats["ecological-benefit"] = o3;
    plan_map->stats["fitness"] = fitness;
}

double urban(Map<int>& datamap)
{
    int max = stoi(g_option["urban"]);
    int count = 0;

    for (int i = 0; i < datamap.size(); ++i)
    {
        int value = datamap.at(i);
        if (value == 4) count++;
    }

    return max > count ? (double)count / max : (double)max / count;
}

double suit_MN(Map<int>& datamap)
{
    double sum = 0.0;
    int count = 0;

    for (int i = 0; i < datamap.size(); ++i)
    {
        int value = datamap.at(i);
        if (value == datamap.nodata) continue;

        switch (value) {
            // case 0: sum += g_arable_suit_map.at(i); count++; break;
            // case 1: sum += g_orchard_suit_map.at(i); count++; break;
            case 2: sum += g_forest_suit_map.at(i); count++; break;
            // case 4:
            // case 5: sum += g_construction_suit_map.at(i); count++; break;
        }
    }

    return count != 0 ? sum / count : 0.0;
}
