# Supplementary material for: PSOLA: A Heuristic Land-Use Allocation Model Using Patch-Level Operations and Knowledge-Informed Rules
Source: PLoS One. 2016 Jun 20;11(6):e0157728. doi: 10.1371/journal.pone.0157728 (PMC4913917; doi:10.1371/journal.pone.0157728)
Supplement: S1 Code — The source code is also available on http://jingsam.github.io/PSOLA/. (ZIP) [file pone.0157728.s001.zip › PSOLA-master/example/gq/makefile]

CXX = mpicxx
CPPFLAGS =
CXXFLAGS = -Wall -W -O2 -Wno-sign-compare
LDFLAGS = -L/usr/local/lib
LIBS = -lgdal

TARGET = psola

SRC_CC = $(shell find . -name '*.cc') $(shell find ../../src -name '*.cc')
SRC_CPP = $(shell find . -name '*.cpp') $(shell find ../../src -name '*.cpp')
SRC = $(SRC_CC) $(SRC_CPP)
OBJ = $(addsuffix .o, $(basename $(SRC)))

$(TARGET) : $(OBJ)
	$(CXX) -o $@ $(OBJ) $(LDFLAGS) $(LIBS)

.PHONY : clean
clean :
	rm -rf $(OBJ) $(TARGET)
