# Supplementary material for: PSOLA: A Heuristic Land-Use Allocation Model Using Patch-Level Operations and Knowledge-Informed Rules
Source: PLoS One. 2016 Jun 20;11(6):e0157728. doi: 10.1371/journal.pone.0157728 (PMC4913917; doi:10.1371/journal.pone.0157728)
Supplement: S1 Code — The source code is also available on http://jingsam.github.io/PSOLA/. (ZIP) [file pone.0157728.s001.zip › PSOLA-master/example/gq/parameter.cc]

#include "parameter.h"


Random* g_rnd;
Map<int> g_land_use_map;
Map<double> g_arable_suit_map;
Map<double> g_orchard_suit_map;
Map<double> g_forest_suit_map;
Map<double> g_construction_suit_map;
Map<double> g_slope_map;
Map<double> g_road_map;
Map<int> g_urban_map;

void set_parameter()
{
    g_rnd = new Random(stoi(g_option["seed"]));
    readRaster(g_land_use_map, g_option["land-use-map"].c_str());
    readRaster(g_arable_suit_map, g_option["arable-suit-map"].c_str());
    readRaster(g_orchard_suit_map, g_option["orchard-suit-map"].c_str());
    readRaster(g_forest_suit_map, g_option["forest-suit-map"].c_str());
    readRaster(g_construction_suit_map, g_option["construction-suit-map"].c_str());
    readRaster(g_slope_map, g_option["slope-map"].c_str());
    readRaster(g_road_map, g_option["road-map"].c_str());
    readRaster(g_urban_map, g_option["urban-map"].c_str());
}
