# Supplementary material for: PSOLA: A Heuristic Land-Use Allocation Model Using Patch-Level Operations and Knowledge-Informed Rules
Source: PLoS One. 2016 Jun 20;11(6):e0157728. doi: 10.1371/journal.pone.0157728 (PMC4913917; doi:10.1371/journal.pone.0157728)
Supplement: S1 Code — The source code is also available on http://jingsam.github.io/PSOLA/. (ZIP) [file pone.0157728.s001.zip › PSOLA-master/example/gq/parameter.h]

#ifndef PARAMETER_H
#define PARAMETER_H

#include "../../src/psola.h"    // Map<T>

extern Random* g_rnd;
extern Map<int> g_land_use_map;
extern Map<double> g_arable_suit_map;
extern Map<double> g_orchard_suit_map;
extern Map<double> g_forest_suit_map;
extern Map<double> g_construction_suit_map;
extern Map<double> g_slope_map;
extern Map<double> g_road_map;
extern Map<int> g_urban_map;


void set_parameter();

#endif // PARAMETER_H
