# Supplementary material for: PSOLA: A Heuristic Land-Use Allocation Model Using Patch-Level Operations and Knowledge-Informed Rules
Source: PLoS One. 2016 Jun 20;11(6):e0157728. doi: 10.1371/journal.pone.0157728 (PMC4913917; doi:10.1371/journal.pone.0157728)
Supplement: S1 Code — The source code is also available on http://jingsam.github.io/PSOLA/. (ZIP) [file pone.0157728.s001.zip › PSOLA-master/src/default.xml]

<?xml version="1.0" encoding="UTF-8"?>
<psola>
    <entry key="population">32</entry>
    <entry key="max">10</entry>
    <entry key="momentum">1.0</entry>
    <entry key="c1">2.0</entry>
    <entry key="c2">2.0</entry>
    <entry key="r1">100</entry>
    <entry key="r2">200</entry>
    <entry key="generation">50</entry>
    <entry key="interval">5</entry>
    <entry key="output">result</entry>
    <entry key="mode">async</entry>
</psola>
