# Supplementary material for: PSOLA: A Heuristic Land-Use Allocation Model Using Patch-Level Operations and Knowledge-Informed Rules
Source: PLoS One. 2016 Jun 20;11(6):e0157728. doi: 10.1371/journal.pone.0157728 (PMC4913917; doi:10.1371/journal.pone.0157728)
Supplement: S1 Code — The source code is also available on http://jingsam.github.io/PSOLA/. (ZIP) [file pone.0157728.s001.zip › PSOLA-master/src/option.h]

#ifndef OPTION_H
#define OPTION_H

#include <map>
#include <string>
#include "datamap.h"    // Map<T>
#include "random.h"     // Random

extern std::map<std::string, std::string> g_option;


void parse_option(const int argc, const char * const argv[]);
void show_option();

#endif // OPTION_H
