# Supplementary material for: PSOLA: A Heuristic Land-Use Allocation Model Using Patch-Level Operations and Knowledge-Informed Rules
Source: PLoS One. 2016 Jun 20;11(6):e0157728. doi: 10.1371/journal.pone.0157728 (PMC4913917; doi:10.1371/journal.pone.0157728)
Supplement: S1 Code — The source code is also available on http://jingsam.github.io/PSOLA/. (ZIP) [file pone.0157728.s001.zip › PSOLA-master/src/psola.h]

#ifndef PSOLA_H
#define PSOLA_H

#include "arg/arg_parser.h"
#include "xml/tinyxml2.h"
#include "datamap.h"
#include "planmap.h"
#include "pso.h"
#include "init.h"
#include "raster.h"
#include "option.h"
#include "tool.h"
#include "stats.h"
#include "rule.h"

// functions must be implemented by users
Map<int> init_map();
void fitness(PlanMap* plan_map);
int transition(Cell* cell);

#endif
