# Supplementary material for: PSOLA: A Heuristic Land-Use Allocation Model Using Patch-Level Operations and Knowledge-Informed Rules
Source: PLoS One. 2016 Jun 20;11(6):e0157728. doi: 10.1371/journal.pone.0157728 (PMC4913917; doi:10.1371/journal.pone.0157728)
Supplement: S1 Code — The source code is also available on http://jingsam.github.io/PSOLA/. (ZIP) [file pone.0157728.s001.zip › PSOLA-master/src/raster.h]

#ifndef RASTER_H
#define RASTER_H

#include "datamap.h" // Map<T>


int readRaster(Map<int>& datamap, const char *filename);

int readRaster(Map<double>& datamap, const char *filename);

int writeRaster(const Map<int>& datamap, const char *filename);

int writeRaster(const Map<double>& datamap, const char *filename);

int writeRaster(const Map<int>& datamap, const char *filename,
    const char *ref_file);

int copyRaster(const char *oldfilename, const char *newfilename);

#endif // RASTER_H
