# Supplementary material for: PSOLA: A Heuristic Land-Use Allocation Model Using Patch-Level Operations and Knowledge-Informed Rules
Source: PLoS One. 2016 Jun 20;11(6):e0157728. doi: 10.1371/journal.pone.0157728 (PMC4913917; doi:10.1371/journal.pone.0157728)
Supplement: S1 Code — The source code is also available on http://jingsam.github.io/PSOLA/. (ZIP) [file pone.0157728.s001.zip › PSOLA-master/src/rule.h]

#ifndef RULE_H
#define RULE_H

#include "planmap.h" // Cell
#include "random.h"  // Random

int neighbors_count(Cell* cell, int value, int radius);

int core_edge_operator(Cell* cell, Random* rnd);

void neighbor_effects(Cell* cell, int level);

#endif
