# Supplementary material for: PSOLA: A Heuristic Land-Use Allocation Model Using Patch-Level Operations and Knowledge-Informed Rules
Source: PLoS One. 2016 Jun 20;11(6):e0157728. doi: 10.1371/journal.pone.0157728 (PMC4913917; doi:10.1371/journal.pone.0157728)
Supplement: S1 Code — The source code is also available on http://jingsam.github.io/PSOLA/. (ZIP) [file pone.0157728.s001.zip › PSOLA-master/src/stats.h]

#ifndef STATS_H
#define STATS_H

#include <map>
#include "datamap.h"    // Map<T>

// proximity
double PROX_MN(Map<int>& datamap, int value);

// core aera index
double CAI_MN(Map<int>& datamap, int value, int depth);

double change_ratio(Map<int>& datamap, Map<int>& land_use_map);

double GDP_MN(Map<int>& datamap, std::map<int, double>& benefits);

#endif
