# Supplementary material for: PSOLA: A Heuristic Land-Use Allocation Model Using Patch-Level Operations and Knowledge-Informed Rules
Source: PLoS One. 2016 Jun 20;11(6):e0157728. doi: 10.1371/journal.pone.0157728 (PMC4913917; doi:10.1371/journal.pone.0157728)
Supplement: S1 Code — The source code is also available on http://jingsam.github.io/PSOLA/. (ZIP) [file pone.0157728.s001.zip › PSOLA-master/src/tool.cc]

#include "tool.h"
#include <cstdlib>  // atoi(), atof()
#include <string>
#include <sstream>  // ostringstream

void normalize(std::vector<double> &p)
{
    double sum = 0.0;
    for (int i = 0; i < p.size(); ++i) {
        sum += p[i];
    }

    if (sum == 0.0) return;

    for (int j = 0; j < p.size(); ++j) {
        p[j] /= sum;
    }
}

void normalize(std::vector<double> &p1, std::vector<double> &p2)
{
    for (int i = 0; i < p1.size(); ++i)
    {
        p1.at(i) += p2.at(i);
    }

    normalize(p1);
}

int routtle_wheel(std::vector<double> p, double r)
{
    double sum = 0.0;
    for (int i = 0; i < p.size(); ++i) {
        sum += p.at(i);
        if (sum >= r && p.at(i) != 0.0) return i;
    }

    return 0;
}

int stoi(const std::string& str)
{
    return atoi(str.c_str());
}

double stod(const std::string& str)
{
    return atof(str.c_str());
}

std::string to_string(int i)
{
    std::ostringstream oss;
    oss << i;
    return oss.str();
}

std::string to_string(double d)
{
    std::ostringstream oss;
    oss << d;
    return oss.str();
}
