# Supplementary material for: PSOLA: A Heuristic Land-Use Allocation Model Using Patch-Level Operations and Knowledge-Informed Rules
Source: PLoS One. 2016 Jun 20;11(6):e0157728. doi: 10.1371/journal.pone.0157728 (PMC4913917; doi:10.1371/journal.pone.0157728)
Supplement: S1 Code — The source code is also available on http://jingsam.github.io/PSOLA/. (ZIP) [file pone.0157728.s001.zip › PSOLA-master/src/tool.h]

#ifndef TOOL_H
#define TOOL_H

#include <vector>
#include <string>


void normalize(std::vector<double>& p);

void normalize(std::vector<double> &p1, std::vector<double> &p2);

int routtle_wheel(std::vector<double> p, double r);

int stoi(const std::string& str);

double stod(const std::string& str);

std::string to_string(int i);

std::string to_string(double d);

#endif
