# Supplementary material for: PSOLA: A Heuristic Land-Use Allocation Model Using Patch-Level Operations and Knowledge-Informed Rules
Source: PLoS One. 2016 Jun 20;11(6):e0157728. doi: 10.1371/journal.pone.0157728 (PMC4913917; doi:10.1371/journal.pone.0157728)
Supplement: S1 Dataset — This dataset includes the land-use map (DLTB.tif), digital evaluation model (DEM.tif), slope (SLOPE.tif), road accessibility (ROAD.tif), urban boundaries (URBAN.tif), suitability of arable land (GDSYX.tif), suitability of orchard (YDSYX.tif), suitability of forest (LDSYX.tif), suitability of construction (JSSYX.tif). (ZIP) [file pone.0157728.s002.zip]

Archive with 37 entries (36 files):
- data/
- data/DEM.tfw
- data/DEM.tif
- data/DEM.tif.aux.xml
- data/DEM.tif.vat.cpg
- data/DEM.tif.vat.dbf
- data/DLTB.tfw
- data/DLTB.tif
- data/DLTB.tif.aux.xml
- data/DLTB.tif.ovr
- data/DLTB.tif.vat.dbf
- data/GDSYX.tfw
- data/GDSYX.tif
- data/GDSYX.tif.aux.xml
- data/JSSYX.tfw
- data/JSSYX.tif
- data/JSSYX.tif.aux.xml
- data/LDSYX.tfw
- data/LDSYX.tif
- data/LDSYX.tif.aux.xml
- data/LDSYX.tif.ovr
- data/ROAD.tfw
- data/ROAD.tif
- data/ROAD.tif.aux.xml
- data/SLOPE.tfw
- data/SLOPE.tif
- data/SLOPE.tif.aux.xml
- data/SLOPE.tif.vat.cpg
- data/URBAN.tfw
- data/URBAN.tif
- data/URBAN.tif.aux.xml
- data/URBAN.tif.ovr
- data/URBAN.tif.vat.dbf
- data/YDSYX.tfw
- data/YDSYX.tif
- data/YDSYX.tif.aux.xml
- data/YDSYX.tif.ovr
